# Supplementary material for: Behavioural inference from signal processing using animal-borne multi-sensor loggers: a novel solution to extend the knowledge of sea turtle ecology
Source: R Soc Open Sci. 2020 May 13;7(5):200139. doi: 10.1098/rsos.200139 (PMC7277266; doi:10.1098/rsos.200139)
Supplement: R Script Visualisation of the raw data associated with the behaviours of sea turtle [file rsos200139supp3.r]

########################################################################################################
#######################       Behavioural inference from signal processing       ####################### 
###################                 animal-borne multi-sensor loggers                ###################
#############                           Jeantet et al.   2020                              #############  

#Visualisation

#### Data downloading


#The data have to be downloaded from the DOI : https://doi.org/10.5061/dryad.hhmgqnkd9
#it is recommended to put all the behaviour files in the same folder named "Behaviour" 
#and the raw data files in h5 format in the same folder named "Acceleration_h5".


#personal working directory containing the downloaded data
setwd("~/Martinique/Analyse") 

#names of the folders containing the Behaviour and h5 files
fileBehaviours<-dir("Behaviour", full.names = T)
fileh5s<-dir("Acceleration_h5", full.names=T)

########################### Visualisation #################################

##installation of rblt package
install.packages("devtools")
devtools::install_github("sebastien45/rblt")

library(rblt)

#To visualise the raw acceleration and gyroscope signals WITHOUT correction of one individual
i=1 #choose the individual
fileBehaviour<-fileBehaviours[i]
fileh5<-fileh5s[i]

#Visualisation
ll=LoggerList$new()
ll$add(LoggerData$new(fileh5, filebehavior=fileBehaviour,besep=";",besaturation=0.7))
ui=LoggerUI$new(ll)
ui$gui()
